# Supplementary material for: Microplastic Pollution and Its Ecological Risks in the Xisha Islands, South China Sea
Source: Toxics. 2025 Mar 12;13(3):205. doi: 10.3390/toxics13030205 (PMC11946236; doi:10.3390/toxics13030205)
Supplement: Supplementary file 1 [file toxics-13-00205-s001.zip]

Archive with 1 entries (1 files):
- toxics-3505755-supplementary.pdf
